# Supplementary material for: Advanced vaccinology education: Landscaping its growth and global footprint
Source: Vaccine. 2020 Jun 19;38(30):4664–70. doi: 10.1016/j.vaccine.2020.05.038 (PMC7294226; doi:10.1016/j.vaccine.2020.05.038)
Supplement: Supplementary data 1 [file mmc1.xml]

<?xml version="1.0" encoding="utf-8" standalone="no"?>
<data>
  <datasets>
    <author>edwin.asturias@childrenscolorado.org;edwin.asturias@ucdenver.edu</author>
    <type>0</type>
    <dataset>
      <value>4</value>
      <reason>Data will be made available on request</reason>
      <comments />
    </dataset>
  </datasets>
</data>
